# Supplementary material for: Rethinking bioinformatics in liquid–liquid phase separation: data resources, predictive models, and an event-centric perspective
Source: Brief Bioinform. 2026 May 25;27(3):bbag254. doi: 10.1093/bib/bbag254 (PMC13200548; doi:10.1093/bib/bbag254)
Supplement: Supplementary_material_bbag254 [file supplementary_material_bbag254.zip]

Archive with 4 entries (4 files):
- Models Detailed Info.xlsx
- Table S1.docx
- Figure S1 caption.docx
- Figure S1.jpg
