# Supplementary material for: Rethinking bioinformatics in liquid–liquid phase separation: data resources, predictive models, and an event-centric perspective
Source: Brief Bioinform. 2026 May 25;27(3):bbag254. doi: 10.1093/bib/bbag254 (PMC13200548; doi:10.1093/bib/bbag254)
Supplement: Supplementary_material_bbag254 [file supplementary_material_bbag254.zip › Models Detailed Info.xlsx]

## Sheet: Sheet1
Model Name	URL	Reference	Author	Date	Journal	Technology Scope	Description
Task Ⅰ.LLPS protein identification
catGRANULE	http://service.tartaglialab.com/grant_submission/catGRANULE	A Concentration-Dependent Liquid Phase Separation Can Cause Toxicity upon Increased Protein Expression	Benedetta Bolognesi, Nieves Lorenzo Gotor, Riddhiman Dhar, Davide Cirillo, Marta Baldrighi, Gian Gaetano Tartaglia, Ben Lehner	2016	Cell Reports	Machine Learning	Multiple human diseases are associated with a liquid-to-solid phase transition resulting in the formation of amyloid fibers or protein aggregates. Here, we present an alternative mechanism for cellular toxicity based on a concentration-dependent liquid-liquid demixing. Analyzing proteins that are toxic when their concentration is increased in yeast reveals that they share physicochemical properti…
PScore	https://doi.org/10.7554/eLife.31486.022	Pi-Pi contacts are an overlooked protein feature relevant to phase separation	Robert McCoy Vernon, Paul Andrew Chong, Brian Tsang, Tae Hun Kim, Alaji Bah, Patrick Farber, Hong Lin, Julie Deborah Forman-Kay	2018	eLife	Machine Learning	Protein phase separation is implicated in formation of membraneless organelles, signaling puncta and the nuclear pore. Multivalent interactions of modular binding domains and their target motifs can drive phase separation. However, forces promoting the more common phase separation of intrinsically disordered regions are less understood, with suggested roles for multivalent cation-pi, pi-pi, and c…
PSPer	http://bio2byte.com/psp	Computational identification of prion-like RNA-binding proteins that form liquid phase-separated condensates	Gabriele Orlando, Daniele Raimondi, Francesco Tabaro, Francesco Codice, Yves Moreau, Wim F. Vranken	2019	Bioinformatics	Machine Learning	MOTIVATION: Eukaryotic cells contain different membrane-delimited compartments, which are crucial for the biochemical reactions necessary to sustain cell life. Recent studies showed that cells can also trigger the formation of membraneless organelles composed by phase-separated proteins to respond to various stimuli. These condensates provide new ways to control the reactions and phase-separation…
FuzDrop	/	Widespread occurrence of the droplet state of proteins in the human proteome	Maarten Hardenberg, Attila Horvath, Viktor Ambrus, Monika Fuxreiter, Michele Vendruscolo	2020	Proceedings of the National Academy of Sciences (PNAS)	Machine Learning	A wide range of proteins have been reported to condensate into a dense liquid phase, forming a reversible droplet state. Failure in the control of the droplet state can lead to the formation of the more stable amyloid state, which is often disease-related. These observations prompt the question of how many proteins can undergo liquid-liquid phase separation. Here, in order to address this problem…
PSAP	https://github.com/Guido497/phase-separation	Predicting protein condensate formation using machine learning	Guido van Mierlo, Jurriaan R.G. Jansen, Jie Wang, Ina Poser, Simon J. van Heeringen, Michiel Vermeulen	2021	Cell Reports	Machine Learning	Membraneless organelles are liquid condensates, which form through liquid-liquid phase separation. Recent advances show that phase separation is essential for cellular homeostasis by regulating basic cellular processes, including transcription and signal transduction. The reported number of proteins with the capacity to mediate protein phase separation (PPS) is continuously growing. While computa…
LLPhyScore	https://github.com/julie-forman-kay-lab/LLPhyScore	An Interpretable Machine-Learning Algorithm to Predict Disordered Protein Phase Separation Based on Biophysical Interactions	Hao Cai, Robert M. Vernon, Julie D. Forman-Kay	2022	Biomolecules	Machine Learning	Protein phase separation is increasingly understood to be an important mechanism of biological organization and biomaterial formation. Intrinsically disordered protein regions (IDRs) are often significant drivers of protein phase separation. A number of protein phase-separation-prediction algorithms are available, with many being specific for particular classes of proteins and others providing re…
PSPredictor	http://www.pkumdl.cn/PSPredictor	Prediction of liquid-liquid phase separating proteins using machine learning	Xiaoquan Chu, Tanlin Sun, Qian Li, Youjun Xu, Zhuqing Zhang, Luhua Lai, Jianfeng Pei	2022	BMC Bioinformatics	Machine Learning	BACKGROUND: The liquid-liquid phase separation (LLPS) of biomolecules in cell underpins the formation of membraneless organelles, which are the condensates of protein, nucleic acid, or both, and play critical roles in cellular function. Dysregulation of LLPS is implicated in a number of diseases. Although the LLPS of biomolecules has been investigated intensively in recent years, the knowledge of…
/	/	Sequence-Based Prediction of Protein Phase Separation: The Role of Beta-Pairing Propensity	Pratik Mullick, Antonio Trovato	2022	Biomolecules	Machine Learning	The formation of droplets of bio-molecular condensates through liquid-liquid phase separation (LLPS) of their component proteins is a key factor in the maintenance of cellular homeostasis. Different protein properties were shown to be important in LLPS onset, making it possible to develop predictors, which try to discriminate a positive set of proteins involved in LLPS against a negative set of p…
/	/	Identification of Phase Separating Proteins With Distributed Reduced Alphabet Representations of Sequences	Ashwin Lahorkar, Hrushikesh Bhosale, Aamod Sane, Vigneshwar Ramakrishnan, Valadi K. Jayaraman	2023	IEEE/ACM Transactions on Computational Biology and Bioinformatics	Machine Learning	Phase separation of proteins play key roles in cellular physiology including bacterial division, tumorigenesis etc. Consequently, understanding the molecular forces that drive phase separation has gained considerable attention and several factors including hydrophobicity, protein dynamics, etc., have been implicated in phase separation. Data-driven identification of new phase separating proteins …
/	/	Identification of Phase-Separation-Protein-Related Function Based on Gene Ontology by Using Machine Learning Methods	Qinglan Ma, FeiMing Huang, Wei Guo, KaiYan Feng, Tao Huang, Yudong Cai	2023	Life (Basel)	Machine Learning	Phase-separation proteins (PSPs) are a class of proteins that play a role in the process of liquid-liquid phase separation, which is a mechanism that mediates the formation of membranelle compartments in cells. Identifying phase separation proteins and their associated function could provide insights into cellular biology and the development of diseases, such as neurodegenerative diseases and can…
FLFB	http://biocomp.ucas.ac.cn/onlineserver/FLFB/	A sequence-based model for identifying proteins undergoing liquid-liquid phase separation/forming fibril aggregates via machine learning	Shaofeng Liao, Yujun Zhang, Xinchen Han, Tinglan Wang, Xi Wang, Qinglin Yan, Qian Li, Yifei Qi, Zhuqing Zhang	2024	Protein Science	Machine Learning	Liquid-liquid phase separation (LLPS) and the solid aggregate (also referred to as amyloid aggregates) formation of proteins, have gained significant attention in recent years due to their associations with various physiological and pathological processes in living organisms. The systematic investigation of the differences and connections between proteins undergoing LLPS and those forming amyloid…
PSPire	https://github.com/TongjiZhanglab/PSPire	Machine learning predictor PSPire screens for phase-separating proteins lacking intrinsically disordered regions	Shuang Hou, Jiaojiao Hu, Zhaowei Yu, Dan Li, Cong Liu, Yong Zhang	2024	Nature Communications	Machine Learning	The burgeoning comprehension of protein phase separation (PS) has ushered in a wealth of bioinformatics tools for the prediction of phase-separating proteins (PSPs). These tools often skew towards PSPs with a high content of intrinsically disordered regions (IDRs), thus frequently undervaluing potential PSPs without IDRs. Nonetheless, PS is not only steered by IDRs but also by the structured modu…
MolPhase	https:// molphase.sbs.ntu.edu.sg/	MolPhase, an advanced prediction algorithm for protein phase separation	Qiyu Liang, Nana Peng, Yi Xie, Nivedita Kumar, Weibo Gao & Yansong Miao	2024	The EMBO Journal	Machine Learning	We introduce MolPhase, an advanced algorithm for predicting protein phase separation (PS) behavior that improves accuracy and reliability by utilizing diverse physicochemical features and extensive experimental datasets. MolPhase applies a user-friendly interface to compare distinct biophysical features side-by-side along protein sequences. By additional comparison with structural predictions, Mo…
PICNIC	https://pypi.org/project/picnic-bio/	PICNIC accurately predicts condensate-forming proteins regardless of their structural disorder across organisms	Anna Hadarovich, Hari Raj Singh, Soumyadeep Ghosh, Maxim Scheremetjew, Nadia Rostam, Anthony A. Hyman, Agnes Toth-Petroczy	2024	Nature Communications	Machine Learning	Biomolecular condensates are membraneless organelles that can concentrate hundreds of different proteins in cells to operate essential biological functions. However, accurate identification of their components remains challenging and biased towards proteins with high structural disorder content with focus on self-phase separating (driver) proteins. Here, we present a machine learning algorithm, P…
PSPHunter	http://psphunter.stemcellding.org/	Precise prediction of phase-separation key residues by machine learning	Jun Sun, Jiale Qu, Cai Zhao, Xinyao Zhang, Xinyu Liu, Jia Wang, Chao Wei, Xinyi Liu, Mulan Wang, Pengguihang Zeng, Xiuxiao Tang, Xiaoru Ling, Li Qing, Shaoshuai Jiang, Jiahao Chen, Tara S. R. Chen, Yalan Kuang, Jinhang Gao, Xiaoxi Zeng, Dongfeng Huang, Yong Yuan, Lili Fan, Junjun Ding	2024	Nature Communications	Machine Learning	Understanding intracellular phase separation is crucial for deciphering transcriptional control, cell fate transitions, and disease mechanisms. However, the key residues, which impact phase separation the most for protein phase separation function have remained elusive. We develop PSPHunter, which can precisely predict these key residues based on machine learning scheme. In vivo and in vitro vali…
/	https://github.com/ycu-ill/RNAPSEC	Predicting condensate formation of protein and RNA under various environmental conditions	Ka Yin Chin, Shoichi Ishida, Yukio Sasaki, Kei Terayama	2024	BMC Bioinformatics	Machine Learning	BACKGROUND: Liquid-liquid phase separation (LLPS) by biomolecules plays a central role in various biological phenomena and has garnered significant attention. The behavior of LLPS is strongly influenced by the characteristics of RNAs and environmental factors such as pH and temperature, as well as the properties of proteins. Recently, several databases recording LLPS-related biomolecules have bee…
Droppler	https://bitbucket.org/grog-drinker/droppler	In silico prediction of in vitro protein liquid-liquid phase separation experiments outcomes with multi-head neural attention	Daniele Raimondi, Gabriele Orlando, Emiel Michiels, Donya Pakravan, Anna Bratek-Skicki, Ludo Van Den Bosch, Yves Moreau, Frederic Rousseau, Joost Schymkowitz	2021	Bioinformatics	Deep Learning	MOTIVATION: Proteins able to undergo liquid-liquid phase separation (LLPS) in vivo and in vitro are drawing a lot of interest, due to their functional relevance for cell life. Nevertheless, the proteome-scale experimental screening of these proteins seems unfeasible, because besides being expensive and time-consuming, LLPS is heavily influenced by multiple environmental conditions such as concent…
PredLLPS_PSSM	http://jiacz-group.cn/PredLLPS_PSSM/index	PredLLPS_PSSM: a novel predictor for liquid-liquid protein separation identification based on evolutionary information and a deep neural network	Shengming Zhou, Yetong Zhou, Tian Liu, Jia Zheng, Cangzhi Jia	2023	Briefings in Bioinformatics	Deep Learning	The formation of biomolecular condensates by liquid-liquid phase separation (LLPS) has become a universal mechanism for spatiotemporal coordination of biological activities in cells and has been widely observed to directly regulate the key cellular processes involved in cancer cell pathology. However, the complexity of protein sequences and the diversity of conformations are inherently disordered…
/	https://github.com/linDing-groups/LLPS_Pred	A protein pre-trained model-based approach for the identification of the liquid-liquid phase separation (LLPS) proteins	Zahoor Ahmed, Kiran Shahzadi, Sebu Aboma Temesgen, Basharat Ahmad, Xiang Chen, Lin Ning, Hasan Zulfiqar, Hao Lin, Yan-Ting Jin	2024	International Journal of Biological Macromolecules	Deep Learning	Liquid-liquid phase separation (LLPS) regulates many biological processes including RNA metabolism, chromatin rearrangement, and signal transduction. Aberrant LLPS potentially leads to serious diseases. Therefore, the identification of the LLPS proteins is crucial. Traditionally, biochemistry-based methods for identifying LLPS proteins are costly, time-consuming, and laborious. In contrast, artif…
GP-GNN	https://github.com/gersteinlab/GraphPartition_SBGNN	A variational graph-partitioning approach to modeling protein liquid-liquid phase separation	Gaoyuan Wang, Jonathan Warrell, Suchen Zheng, Mark Gerstein	2024	Cell Reports Physical Science	Deep Learning	Graph neural networks (GNNs) have emerged as powerful tools for representation learning. Their efficacy depends on their having an optimal underlying graph. In many cases, the most relevant information comes from specific subgraphs. In this work, we introduce a GNN-based framework (graph-partitioned GNN [GP-GNN]) to partition the GNN graph to focus on the most relevant subgraphs. Our approach joi…
MambaPhase	https://github.com/biabiubong/Mambaphase	MambaPhase: deep learning for liquid-liquid phase separation protein classification	Jianwei Huang, Youli Zhang, Shulin Ren, Ziyang Wang, Xiaocheng Jin, Xiaoli Lu, Yu Zhang, Xiaoping Min, Shengxiang Ge, Jun Zhang, Ningshao Xia	2025	Briefings in Bioinformatics	Deep Learning	Liquid-liquid phase separation plays a critical role in cellular processes, including protein aggregation and RNA metabolism, by forming membraneless subcellular structures. Accurate identification of phase-separated proteins is essential for understanding and controlling these processes. Traditional identification methods are effective but often costly and time-consuming. The recent machine lear…
snLLPS	https://github.com/ispotato/SiameseNetwork_LLPS	Prediction of liquid-phase separation proteins using Siamese network with feature fusion	Ye-Hong Yang, Qun Liu, Jiang-Feng Liu, Jun-Tao Yang	2025	Briefings in Bioinformatics	Deep Learning	Liquid-liquid phase separation (LLPS) is a common and important phenomenon where biomolecules form dynamic, membrane-less condensates through multivalent interactions, spontaneously separating into distinct concentration-dense and dilute phases. Research has shown that LLPS is associated with a wide range of cellular functional regulation. In this work, we establish a feature fusion framework bas…
PSTP	https://github.com/Morvan98/PSTP	PSTP: accurate residue-level phase separation prediction using protein conformational and language model embeddings	Mofan Feng, Liangjie Liu, Zhuo-Ning Xian, Xiaoxi Wei, Keyi Li, Wenqian Yan, Qing Lu, Yi Shi, Guang He	2025	Briefings in Bioinformatics	Deep Learning	Phase separation (PS) is essential in cellular processes and disease mechanisms, highlighting the need for predictive algorithms to analyze uncharacterized sequences and accelerate experimental validation. Current high-accuracy methods often rely on extensive annotations or handcrafted features, limiting their generalizability to sequences lacking such annotations and making it difficult to ident…
/	https://github.com/xmuzhanglab/PSPsPredict	Prediction of liquid–liquid phase separation proteins based on protein language model	Wenbin Li; Xusheng Deng; Chunlin Xiang; Hengxiang Shen; Yongyou Zhang	2025	Briefings in Bioinformatics	Deep Learning	Liquid–liquid phase separation (LLPS) enables biomolecules to form membraneless condensates critical for cellular functions like RNA metabolism and protein synthesis. Identifying LLPS-associated proteins is essential for understanding their roles in cellular organization and disease. Current prediction methods are hindered by complex and inefficient feature extraction processes. Here, we present …
DeePhase	https://deephase.ch.cam.ac.uk/	Learning the molecular grammar of protein condensates from sequence determinants and embeddings	Kadi L. Saar, Alexey S. Morgunov, Runzhang Qi, William E. Arter, Georg Krainer, Alpha A. Lee, Tuomas P. J. Knowles	2021	Proceedings of the National Academy of Sciences (PNAS)	Combined Machine Learning and Deep Learning	Intracellular phase separation of proteins into biomolecular condensates is increasingly recognized as a process with a key role in cellular compartmentalization and regulation. Different hypotheses about the parameters that determine the tendency of proteins to form condensates have been proposed, with some of them probed experimentally through the use of constructs generated by sequence alterat…
/	/	A model for identification of potential phase-separated proteins based on protein sequence, structure and cellular distribution	Jiyan Wang, Hongkai Chang, Xiaojing Quan, Xintong Dai, Yan Wang, Chenxi Wang, Shuai Zhang, Changliang Shan	2023	International Journal of Biological Macromolecules	Combined Machine Learning and Deep Learning	The cells are like a highly industrialized and urbanized city, filled with numerous biological macromolecules and metabolites, forming a crowded environment. While, the cells have compartmentalized organelles to complete different biological processes efficiently and orderly. However, membraneless organelles are more dynamic and adaptable for transient events including signal transduction and mol…
Opt_PredLLPS	https://github.com/Zhou-Yetong/Opt_PredLLPS	A two-task predictor for discovering phase separation proteins and their undergoing mechanism	Yetong Zhou, Shengming Zhou, Yue Bi, Quan Zou, Cangzhi Jia	2024	Briefings in Bioinformatics	Combined Machine Learning and Deep Learning	Liquid-liquid phase separation (LLPS) is one of the mechanisms mediating the compartmentalization of macromolecules (proteins and nucleic acids) in cells, forming biomolecular condensates or membraneless organelles. Consequently, the systematic identification of potential LLPS proteins is crucial for understanding the phase separation process and its biological mechanisms. A two-task predictor, O…
ML_LM	https://doi.org/10.5281/zenodo.12809318	Leveraging a large language model to predict protein phase transition: A physical, multiscale, and interpretable approach	Mor Frank, Pengyu Ni, Matthew Jensen, Mark B. Gerstein	2024	Proceedings of the National Academy of Sciences (PNAS)	Combined Machine Learning and Deep Learning	Protein phase transitions (PPTs) from the soluble state to a dense liquid phase (forming droplets via liquid-liquid phase separation) or to solid aggregates (such as amyloids) play key roles in pathological processes associated with age-related diseases such as Alzheimer's disease. Several computational frameworks are capable of separately predicting the formation of droplets or amyloid aggregate…
catGRANULE 2.0 ROBOT	https:// tools.tartaglialab.com/catgranule2	catGRANULE 2.0: accurate predictions of liquid-liquid phase separating proteins at single amino acid resolution	Michele Monti, Jonathan Fiorentino, Dimitrios Miltiadis-Vrachnos, Giorgio Bini, Tiziana Cotrufo, Natalia Sanchez de Groot, Alexandros Armaos, Gian Gaetano Tartaglia	2025	Genome Biology	Combined Machine Learning and Deep Learning	Liquid-liquid phase separation (LLPS) enables the formation of membraneless organelles, essential for cellular organization and implicated in diseases. We introduce catGRANULE 2.0 ROBOT, an algorithm integrating physicochemical properties and AlphaFold-derived structural features to predict LLPS at single-amino-acid resolution. The method achieves high performance and reliably evaluates mutation …
/	https://github.com/KULL-Centre/_2024_buelow_Pspred	Prediction of phase-separation propensities of disordered proteins from sequence	Soren von Bulow, Giulio Tesei, Fatima Kamal Zaidi, Tanja Mittag, Kresten Lindorff-Larsen	2025	Proceedings of the National Academy of Sciences (PNAS)	Combined Machine Learning and Deep Learning	Phase separation is one possible mechanism governing the selective cellular enrichment of biomolecular constituents for processes such as transcriptional activation, mRNA regulation, and immune signaling. Phase separation is mediated by multivalent interactions of macromolecules including intrinsically disordered proteins and regions (IDRs). Despite considerable advances in experiments, theory, a…
/	https://github.com/webbtheosim/ps-propensity-metrics	When B₂ is Not Enough: Evaluating Simple Metrics for Predicting Phase Separation of Intrinsically Disordered Proteins	Wesley W. Oliver, William M. Jacobs, Michael A. Webb	2025	The Journal of Physical Chemistry B	Combined Machine Learning and Deep Learning	Understanding and predicting the phase behavior of intrinsically disordered proteins (IDPs) is of significant interest due to their role in many biological processes. However, effectively characterizing phase behavior and its complex dependence on protein primary sequence remains challenging. In this study, we evaluate the efficacy of several simple computational metrics to quantify the propensit…
TaskⅡ.LLPS-driving regions and sequence determinants
PLAAC	http://plaac.wi.mit.edu/	PLAAC: a web and command-line application to identify proteins with prion-like amino acid composition	Alex K. Lancaster, Andrew Nutter-Upham, Susan Lindquist, Oliver D. King	2014	Bioinformatics	Machine Learning	UNLABELLED: Prions are self-templating protein aggregates that stably perpetuate distinct biological states and are of keen interest to researchers in both evolutionary and biomedical science. The best understood prions are from yeast and have a prion-forming domain with strongly biased amino acid composition, most notably enriched for Q or N. PLAAC is a web application that scans protein sequenc…
ParSe	http://folding.chemistry.msstate.edu/utilities/parse.html	Beta turn propensity and a model polymer scaling exponent identify intrinsically disordered phase-separating proteins	Elisia A. Paiz, Jeffrey H. Allen, John J. Correia, Nicholas C. Fitzkee, Loren E. Hough, Steven T. Whitten	2021	Journal of Biological Chemistry	Machine Learning	The complex cellular milieu can spontaneously demix, or phase separate, in a process controlled in part by intrinsically disordered (ID) proteins. A protein's propensity to phase separate is thought to be driven by a preference for protein-protein over protein-solvent interactions. The hydrodynamic size of monomeric proteins, as quantified by the polymer scaling exponent (v), is driven by a simil…
dSCOPE	http://dscope.omicsbio.info	dSCOPE: a software to detect sequences critical for liquid-liquid phase separation	Kai Yu, Zekun Liu, Haoyang Cheng, Shihua Li, Qingfeng Zhang, Jia Liu, Huai-Qiang Ju, Zhixiang Zuo, Qi Zhao, Shiyang Kang, Ze-Xian Liu	2023	Briefings in Bioinformatics	Machine Learning	Membrane-based cells are the fundamental structural and functional units of organisms, while evidences demonstrate that liquid-liquid phase separation (LLPS) is associated with the formation of membraneless organelles, such as P-bodies, nucleoli and stress granules. Many studies have been undertaken to explore the functions of protein phase separation (PS), but these studies lacked an effective t…
ParSe 2.0	https://stevewhitten.github.io/Parse_v2_FASTA	ParSe 2.0: A web tool to identify drivers of protein phase separation at the proteome level	Colorado Wilson, Karen A. Lewis, Nicholas C. Fitzkee, Loren E. Hough, Steven T. Whitten	2023	Protein Science	Machine Learning	We have developed an algorithm, ParSe, which accurately identifies from the primary sequence those protein regions likely to exhibit physiological phase separation behavior. Originally, ParSe was designed to test the hypothesis that, for flexible proteins, phase separation potential is correlated to hydrodynamic size. While our results were consistent with that idea, we also found that many diffe…
IDR-Puncta ML Model	https://sak.stjude.org	Proteome-wide computational analyses reveal links between protein condensate formation and RNA biology	Snigdha Maiti; Swarnendu Tripathi; David W. Baggett; Aaron H. Phillips; Cheon-Gil Park; Jina Wang; Wahiduzzaman; William T. Freyaldenhoven; Swati Kinger; Brittany J. Pioso; John C. Bollinger; Ramiz Somjee; Benjamin Lang; M. Madan Babu; Richard W. Kriwacki	2025	Science Advances	Machine Learning	Biomolecular condensates mediate dynamic compartmentalization of cellular processes. The multivalent interactions that underlie biomolecular condensation are often promoted by intrinsically disordered regions (IDRs) within proteins. Although the role of IDRs in biomolecular condensates is well appreciated, predicting whether an IDR forms condensates in cells remains challenging. Here, we develope…
IFF	https://github.com/allmwh/IFF	IFF: Identifying key residues in intrinsically disordered regions of proteins using machine learning	Wen-Lin Ho, Hsuan-Cheng Huang, Jie-rong Huang	2023	Protein Science	Deep Learning	Conserved residues in protein homolog sequence alignments are structurally or functionally important. For intrinsically disordered proteins or proteins with intrinsically disordered regions (IDRs), however, alignment often fails because they lack a steric structure to constrain evolution. Although sequences vary, the physicochemical features of IDRs may be preserved in maintaining function. There…
TIDGN	https://github.com/JingX-ops/TIDGN.git	TIDGN: A Transfer Learning Framework for Predicting Interactions of Intrinsically Disordered Proteins with High Conformational Dynamics	Jing Xiao, Guorong Hu, Xiaozhou Zhou, Yuchuan Zheng, Jingyuan Li	2025	Journal of Chemical Information and Modeling	Deep Learning	Interactions between intrinsically disordered proteins (IDPs) are crucial for biological processes, such as intracellular liquid-liquid phase separation (LLPS). Experiments (e.g., NMR) and simulations used to study IDP interactions encounter a variety of difficulties, highlighting the necessity to develop relevant machine learning methods. However, reliable machine learning methods face the chall…
/	https://github.com/ZhangGroup-MITChemistry/ESM2_IDR_LLPS	Protein language model identifies disordered, conserved motifs implicated in phase separation	Yumeng Zhang; Jared Zheng; Bin Zhang	2025	Elife	Deep Learning	Intrinsically disordered regions (IDRs) play a critical role in phase separation and are essential for the formation of membraneless organelles (MLOs). Mutations within IDRs can disrupt their multivalent interaction networks, altering phase behavior and contributing to various diseases. Therefore, examining the evolutionary constraints of IDRs provides valuable insights into the relationship betw…
PhaSeMotif	https://predict.phasemotif.pro/	Interpretable and generative deep learning models explicate phase separating intrinsically disordered motifs	Hongzhining Yang; Kaiqiang You; Liwei Ma; Xinxin Wang; Gaofeng Pei; Tingting Li	2026	Nature Communications	Deep Learning	Intrinsically disordered regions (IDRs) in proteins drive phase separation (PS) to form biomolecular condensates, which organize cellular matter. While IDRs are recognized as critical drivers of PS, the systematic identification of sequence motifs governing this phenomenon and their compositional determinants remain a key challenge. Here we develop PhaSeMotif, a deep learning framework for interp…
Task Ⅲ.Predicting mutation effects on LLPS
PSMutPred	https://github.com/Morvan98/PSMutPred	Decoding Missense Variants by Incorporating Phase Separation via Machine Learning	Mofan Feng, Xiaoxi Wei, Xi Zheng, Liangjie Liu, Lin Lin, Manying Xia, Guang He, Yi Shi, Qing Lu	2024	Nature Communications	Machine Learning	Computational models have made significant progress in predicting the effect of protein variants. However, deciphering numerous variants of uncertain significance (VUS) located within intrinsically disordered regions (IDRs) remains challenging. To address this issue, we introduce phase separation, which is tightly linked to IDRs, into the investigation of missense variants. Phase separation is vi…
PhosLLPS	https://ptmphase.sjtu.edu.cn/Predictor	Deep learning model of post-translational modification regulating liquid-liquid phase separation		2025	Communications Chemistry	Deep Learning	Liquid-liquid phase separation (LLPS) drives the formation of various membraneless organelles, which are crucial for biological processes and disease development. Despite the significant regulatory effects on LLPS of protein post-translational modifications (PTMs), specific data resource and predictor are still lacking. First, we constructed a well-curated database of PTM regulation on liquid-liq…
Task Ⅳ.LLPS types, roles and dependency
PhaSePred	http://predict.phasep.pro/	Screening membraneless organelle participants with machine-learning models that integrate multimodal features	Zhaoming Chen, Chao Hou, Liang Wang, Chunyu Yu, Taoyu Chen, Boyan Shen, Yaoyao Hou, Pilong Li, Tingting Li	2022	Proceedings of the National Academy of Sciences (PNAS)	Machine Learning	Protein self-assembly is one of the formation mechanisms of biomolecular condensates. However, most phase-separating systems (PS) demand multiple partners in biological conditions. In this study, we divided PS proteins into two groups according to the mechanism by which they undergo PS: PS-Self proteins can self-assemble spontaneously to form droplets, while PS-Part proteins interact with partner…
PULPS	http://pulps.zbiolab.cn	A hybrid positive unlabeled learning framework for uncovering scaffolds across human proteome by measuring the propensity to drive phase separation	Peiran Jiang, Ruoxi Cai, Jose Lugo-Martinez, Yaping Guo	2023	Briefings in Bioinformatics	Machine Learning	Scaffold proteins drive liquid-liquid phase separation (LLPS) to form biomolecular condensates and organize various biochemical reactions in cells. Dysregulation of scaffolds can lead to aberrant condensate assembly and various complex diseases. However, bioinformatics predictors dedicated to scaffolds are still lacking and their development suffers from an extreme imbalance between limited exper…
/	http://rpp.lin-group.cn	Identification of RNA-dependent liquid-liquid phase separation proteins using an artificial intelligence strategy	Zahoor Ahmed, Kiran Shahzadi, Yanting Jin, Rui Li, Biffon Manyura Momanyi, Hasan Zulfiqar, Lin Ning, Hao Lin	2024	Proteomics	Machine Learning	RNA-dependent liquid-liquid phase separation (LLPS) proteins play critical roles in cellular processes such as stress granule formation, DNA repair, RNA metabolism, germ cell development, and protein translation regulation. The abnormal behavior of these proteins is associated with various diseases, particularly neurodegenerative disorders like amyotrophic lateral sclerosis and frontotemporal dem…
/	https://github.com/bioplusAI/LLPS_regulators_pred	An artificial intelligence-based approach for identifying the proteins regulating liquid-liquid phase separation	Zahoor Ahmed, Kiran Shahzadi, Rui Li, Yu-Qing Jiang, Yan-Ting Jin, Muhammad Arif, Juan Feng	2025	Briefings in Bioinformatics	Deep Learning	Liquid-liquid phase separation (LLPS) is a biomolecular process that underpins the formation of membrane-less organelles within living cells. This phenomenon, along with the resulting condensate bodies, is increasingly recognized for its critical roles in various biological processes, such as ribonucleic acid (RNA) metabolism, chromatin rearrangement, and signal transduction. Notably, regulator p…
Seq2Phase	https://github.com/lwasakiLab/Seq2Phase	Seq2Phase: language model-based accurate prediction of client proteins in liquid-liquid phase separation	Kazuki Miyata, Wataru Iwasaki	2023	Bioinformatics Advances	Combined Machine Learning and Deep Learning	MOTIVATION: Liquid-liquid phase separation (LLPS) enables compartmentalization in cells without biological membranes. LLPS plays essential roles in membraneless organelles such as nucleoli and p-bodies, helps regulate cellular physiology, and is linked to amyloid formation. Two types of proteins, scaffolds and clients, are involved in LLPS. However, computational methods for predicting LLPS clien…
PhaseNet	https://ycclab.cuhk.edu.cn/PhaseNet/index.php	PhaseNet: A computational framework for identifying phase-separating proteins based on protein language model	Xuxin He; Jiahui Guan; Peilin Xie; Feng Wang; Zhihao Zhao; Xingchen Liu; Tzong-Yi Lee; Ying-Chih Chiang; Lantian Yao; Junwen Wang	2025	International Journal of Biological Macromolecules	Combined Machine Learning and Deep Learning	Biomolecular condensates formed via liquid-liquid phase separation (LLPS) play vital roles in diverse cellular processes, and their dysregulation has been linked to numerous diseases. Accurate identification of phase-separating proteins is therefore essential for elucidating the molecular mechanisms underlying these condensates. We present PhaseNet, a dual-task computational framework designed to…
